# Supplementary material for: Diabetic Complication Profiles and Associated Risk Factors: A Comprehensive Analysis from Two Public Hospitals in the Najran Region, Southern Saudi Arabia
Source: Medicina (Kaunas). 2025 Oct 18;61(10):1871. doi: 10.3390/medicina61101871 (PMC12566243; doi:10.3390/medicina61101871)
Supplement: Supplementary file 1 [file medicina-61-01871-s001.zip]

Archive with 1 entries (1 files):
- medicina-3900413-supplementary.pdf
